# Supplementary material for: The Orphan Gene dauerless Regulates Dauer Development and Intraspecific Competition in Nematodes by Copy Number Variation
Source: PLoS Genet. 2015 Jun 18;11(6):e1005146. doi: 10.1371/journal.pgen.1005146 (PMC4473527; doi:10.1371/journal.pgen.1005146)
Supplement: S1 Table — (XLSX) [file pgen.1005146.s003.xlsx]

## Sheet: Sheet1
RIL	log phenotype*		genotype for 75 markers on 6 chromosomes
	RS2333	RS5134	L97	ME26339	S550R	L50	ME26362	ME26365	ME26456	ME25944	ME26488	ME26409	ME26377	ME26457	ME26331	L83	L150	L6	L155	ME26310	L96	S341F	ME26418	ME26382	S493F	ME26416	L4	L156	L40	L2	L75	L135	L72	L47	L19	L21	L33	L55	L88	L14	L109	L32	ME26313	ME25945	L145	ME26318	ME25952	ME26354	ME25956
	pheromone	pheromone	ChrI	ChrI	ChrI	ChrI	ChrI	ChrI	ChrI	ChrI	ChrI	ChrI	ChrI	ChrI	ChrI	ChrI	ChrI	ChrI	ChrI	ChrI	ChrI	ChrI	ChrI	ChrI	ChrI	ChrI	ChrI	ChrI	ChrI	ChrI	ChrII	ChrII	ChrII	ChrII	ChrII	ChrII	ChrII	ChrII	ChrII	ChrII	ChrIII	ChrIII	ChrIII	ChrIII	ChrIII	ChrIII	ChrIII	ChrIII	ChrIII
1	1.80405	0	RS2333	RS2333	RS2333	RS2333	RS2333	RS2333	RS2333	RS2333	RS2333	RS2333	RS2333	RS2333	RS2333	RS2333	RS2333	RS2333	RS2333	RS2333	RS2333	RS2333	RS5134	RS5134	RS5134	RS5134	RS2333	RS2333	RS2333	RS2333	-	-	-	-	-	-	-	-	-	-	RS2333	RS5134	RS5134	RS5134	RS5134	RS2333	RS5134	RS5134	RS5134
2	1.97029	0.555955	RS2333	RS2333	RS2333	RS2333	RS2333	RS2333	RS2333	RS2333	RS2333	RS2333	RS2333	RS2333	RS2333	RS2333	RS2333	RS2333	RS2333	RS2333	RS2333	RS5134	RS2333	RS2333	RS2333	RS2333	RS2333	RS2333	RS2333	RS2333	-	-	-	-	-	-	-	-	-	-	RS5134	-	RS2333	RS2333	RS2333	RS2333	RS5134	RS2333	RS2333
3	1.50568	1.85558	RS5134	RS5134	RS5134	RS5134	RS5134	RS5134	-	RS5134	RS5134	RS5134	RS5134	RS5134	RS5134	RS5134	RS5134	RS5134	RS5134	RS5134	RS5134	RS5134	RS2333	RS2333	RS2333	RS2333	RS5134	RS5134	RS5134	RS5134	-	-	-	-	-	-	-	-	-	-	RS5134	-	RS2333	RS2333	RS2333	RS5134	RS5134	RS2333	RS2333
4	1.8819	1.30359	RS2333	RS2333	RS2333	RS2333	RS2333	RS2333	RS2333	RS2333	RS2333	RS2333	RS2333	RS2333	RS2333	RS2333	RS2333	RS2333	RS2333	RS2333	RS2333	RS5134	RS2333	RS2333	RS2333	RS2333	RS2333	RS2333	RS2333	RS2333	-	-	-	-	-	-	-	-	-	-	RS5134	-	RS2333	RS2333	RS2333	RS2333	RS5134	RS2333	RS2333
5	1.85576	0.742055	RS2333	RS2333	RS2333	RS2333	RS2333	RS2333	RS2333	RS2333	RS2333	RS2333	-	RS2333	RS2333	RS2333	RS5134	RS2333	RS5134	RS5134	RS5134	RS5134	RS5134	RS5134	RS5134	RS5134	RS2333	RS2333	RS2333	RS2333	-	-	-	-	-	-	-	-	-	-	RS5134	-	RS5134	RS5134	RS5134	RS2333	RS5134	RS5134	RS5134
6	0.234083	1.66952	RS2333	RS5134	RS5134	RS5134	RS5134	RS5134	RS5134	RS5134	RS5134	RS5134	-	RS5134	RS5134	RS5134	RS5134	RS5134	RS5134	RS5134	RS5134	RS5134	RS5134	RS5134	RS5134	RS5134	RS5134	RS5134	RS2333	RS2333	-	-	-	-	-	-	-	-	-	-	RS2333	-	RS5134	RS5134	RS5134	RS2333	RS2333	RS5134	RS5134
7	0.689762	1.62364	RS2333	RS2333	RS2333	RS2333	RS2333	RS2333	RS2333	RS2333	RS2333	RS2333	RS2333	RS2333	RS2333	RS2333	RS2333	RS2333	RS2333	RS2333	RS2333	RS5134	RS5134	RS5134	RS5134	RS5134	RS2333	RS2333	RS2333	RS2333	-	-	-	-	-	-	-	-	-	-	RS5134	-	RS5134	RS5134	RS5134	RS5134	RS5134	RS5134	RS5134
8	1.83842	1.19674	RS2333	RS2333	RS2333	RS2333	RS2333	RS2333	RS2333	RS2333	RS2333	RS2333	RS2333	RS2333	RS2333	RS2333	RS2333	RS2333	RS2333	RS2333	RS2333	RS5134	RS5134	RS5134	RS5134	RS5134	RS2333	RS2333	RS2333	RS2333	-	-	-	-	-	-	-	-	-	-	RS5134	-	RS5134	RS5134	RS5134	RS2333	RS5134	RS5134	RS5134
9	1.01848	1.69329	RS2333	RS2333	RS2333	RS2333	RS2333	RS2333	RS2333	RS2333	RS2333	RS2333	RS2333	RS2333	RS2333	RS2333	RS2333	RS2333	RS2333	RS2333	RS2333	RS5134	RS5134	RS5134	RS5134	RS5134	RS2333	RS5134	RS5134	RS5134	-	-	-	-	-	-	-	-	-	-	RS2333	-	RS5134	RS5134	RS5134	RS5134	RS2333	RS5134	RS5134
10	0.625863	1.5721	RS5134	RS5134	RS5134	RS5134	RS5134	RS5134	RS5134	RS5134	RS5134	RS5134	RS5134	RS5134	RS5134	RS5134	RS2333	RS2333	RS5134	RS5134	RS5134	RS5134	RS5134	RS5134	RS5134	RS5134	RS2333	RS2333	RS2333	RS2333	-	-	-	-	-	-	-	-	-	-	RS5134	RS2333	RS5134	RS5134	RS5134	RS2333	RS5134	RS5134	RS5134
11	0.88941	1.77696	RS2333	RS2333	RS2333	RS2333	RS2333	RS2333	RS2333	RS2333	RS2333	RS2333	RS2333	RS2333	RS2333	RS2333	RS2333	RS2333	RS2333	RS2333	RS2333	RS5134	RS5134	RS5134	RS5134	RS5134	RS2333	RS5134	RS5134	RS5134	-	-	-	-	-	-	-	-	-	-	RS5134	-	RS5134	RS5134	RS5134	RS2333	RS5134	RS5134	-
12	1.273	1.85982	RS2333	RS2333	RS2333	RS2333	RS2333	RS2333	RS2333	RS2333	RS2333	RS2333	RS2333	RS2333	RS2333	RS2333	RS2333	RS5134	RS2333	RS2333	RS2333	RS5134	RS5134	RS5134	RS5134	RS5134	RS5134	RS5134	RS5134	RS5134	-	-	-	-	-	-	-	-	-	-	RS2333	-	RS5134	RS5134	RS5134	RS5134	RS5134	RS5134	-
13	1.87506	0.60789	RS5134	RS5134	RS5134	RS5134	RS5134	RS5134	RS5134	RS5134	RS5134	RS5134	RS5134	RS5134	RS5134	RS5134	RS5134	RS5134	RS5134	RS5134	RS5134	RS5134	RS5134	RS5134	RS5134	RS5134	RS5134	RS2333	RS2333	RS2333	-	-	-	-	-	-	-	-	-	-	RS2333	-	RS5134	RS5134	RS5134	RS2333	RS5134	RS5134	RS5134
14	1.94495	1.29487	RS5134	RS5134	RS5134	RS5134	RS5134	RS5134	-	RS5134	RS5134	RS5134	RS5134	RS5134	RS5134	RS5134	RS5134	RS5134	RS5134	RS5134	RS5134	RS5134	RS5134	RS5134	RS5134	RS5134	RS5134	RS5134	RS5134	RS5134	-	-	-	-	-	-	-	-	-	-	RS2333	-	-	RS5134	RS5134	RS5134	RS5134	RS5134	RS5134
15	1.48442	1.74727	RS2333	RS5134	RS5134	RS5134	RS5134	RS5134	-	RS5134	RS5134	RS5134	RS5134	RS5134	RS5134	RS5134	RS5134	RS5134	RS5134	RS5134	RS5134	RS5134	RS5134	RS5134	RS5134	RS5134	RS5134	RS5134	RS5134	RS2333	-	-	-	-	-	-	-	-	-	-	RS2333	-	RS5134	RS5134	RS5134	RS5134	RS5134	RS5134	RS5134
16	1.95258	0.834904	RS2333	RS2333	RS2333	RS2333	RS2333	RS2333	RS2333	RS2333	RS2333	RS2333	RS2333	RS2333	RS2333	RS2333	RS2333	RS2333	RS2333	RS2333	RS2333	RS5134	RS5134	RS5134	RS5134	RS5134	RS2333	RS5134	RS5134	RS5134	-	-	-	-	-	-	-	-	-	-	RS5134	-	RS5134	RS5134	RS5134	RS2333	RS5134	RS5134	RS5134
17	1.97476	1.78096	RS2333	RS5134	RS5134	RS5134	RS5134	RS5134	-	RS5134	RS5134	RS5134	RS5134	RS5134	RS5134	RS5134	RS5134	RS5134	RS5134	RS5134	RS5134	RS5134	RS5134	RS5134	RS5134	RS5134	RS5134	RS5134	RS5134	RS5134	-	-	-	-	-	-	-	-	-	-	RS5134	-	RS5134	RS5134	RS5134	RS5134	RS5134	RS5134	RS5134
18	1.14521	1.80431	RS5134	RS5134	RS5134	RS5134	RS5134	RS5134	-	RS5134	RS5134	RS5134	RS5134	RS5134	RS5134	RS5134	RS5134	RS5134	RS5134	RS5134	RS5134	RS5134	RS5134	RS5134	RS5134	RS5134	RS5134	RS2333	RS2333	RS2333	-	-	-	-	-	-	-	-	-	-	RS2333	-	RS5134	RS5134	RS5134	RS5134	RS2333	RS5134	RS5134
19	1.64392	1.59611	RS5134	RS2333	RS2333	RS2333	RS2333	RS2333	RS2333	RS2333	RS2333	RS2333	RS2333	RS2333	RS2333	RS2333	RS2333	RS2333	RS2333	RS2333	RS2333	RS5134	RS2333	RS2333	RS2333	RS2333	RS2333	RS2333	RS2333	RS2333	-	-	-	-	-	-	-	-	-	-	RS5134	-	RS2333	RS2333	RS2333	RS5134	RS2333	RS2333	RS2333
20	1.89217	1.49342	RS2333	RS2333	RS2333	RS2333	RS2333	RS2333	RS2333	RS2333	RS2333	RS2333	RS2333	RS2333	RS2333	RS2333	RS2333	RS2333	RS2333	RS2333	RS2333	RS5134	RS2333	RS2333	RS2333	RS2333	RS2333	RS2333	RS2333	RS5134	-	-	-	-	-	-	-	-	-	-	RS5134	RS2333	RS2333	RS2333	RS2333	RS2333	RS5134	RS2333	RS2333
21	1.58639	1.67394	RS5134	RS5134	RS5134	RS5134	RS5134	RS5134	RS5134	RS5134	RS5134	RS5134	RS5134	RS5134	RS5134	RS5134	RS5134	RS5134	RS5134	RS5134	RS5134	RS5134	RS5134	RS5134	RS5134	RS5134	RS5134	RS5134	RS5134	RS2333	-	-	-	-	-	-	-	-	-	-	RS2333	-	RS5134	RS5134	RS5134	RS5134	RS2333	RS5134	RS5134
22	1.31575	1.71015	RS5134	RS5134	RS5134	RS5134	RS5134	RS5134	RS5134	RS5134	RS5134	RS5134	-	RS5134	RS5134	RS5134	RS5134	RS5134	RS5134	RS5134	RS5134	RS5134	RS5134	RS5134	RS5134	RS5134	RS5134	RS5134	RS2333	RS2333	-	-	-	-	-	-	-	-	-	-	RS5134	RS2333	RS5134	RS5134	RS5134	RS5134	RS5134	RS5134	RS5134
23	1.84411	1.52703	RS2333	RS5134	RS5134	RS5134	RS5134	RS5134	RS5134	RS5134	RS5134	RS5134	-	RS5134	RS5134	RS5134	RS5134	RS5134	RS5134	RS5134	RS5134	RS5134	RS5134	RS5134	RS5134	RS5134	RS5134	RS5134	RS5134	RS5134	-	-	-	-	-	-	-	-	-	-	RS5134	-	RS5134	RS5134	RS5134	RS2333	RS5134	RS5134	RS5134
24	0.481486	1.54941	RS2333	RS2333	RS2333	RS2333	RS2333	RS2333	RS2333	RS2333	RS2333	RS2333	RS2333	RS2333	RS2333	RS2333	RS2333	RS2333	RS2333	RS2333	RS2333	RS5134	RS5134	RS5134	RS5134	RS5134	RS2333	RS2333	RS2333	RS2333	-	-	-	-	-	-	-	-	-	-	RS5134	-	RS5134	RS5134	RS5134	RS2333	RS2333	RS5134	RS5134
25	1.46288	1.59655	RS2333	RS2333	RS2333	RS2333	RS2333	RS2333	RS2333	RS2333	RS2333	RS2333	RS2333	RS2333	RS2333	RS2333	RS2333	RS2333	RS2333	RS2333	RS2333	RS5134	RS2333	RS2333	RS2333	RS2333	RS2333	RS2333	RS2333	RS2333	-	-	-	-	-	-	-	-	-	-	RS2333	RS2333	RS2333	RS2333	RS2333	RS5134	RS2333	RS2333	RS2333
26	1.45119	1.58246	RS2333	RS2333	RS2333	RS2333	RS2333	RS2333	RS2333	RS2333	RS2333	RS2333	RS2333	RS2333	RS2333	RS2333	RS2333	RS2333	RS2333	RS2333	RS2333	RS5134	RS5134	RS5134	RS5134	RS5134	RS2333	RS2333	RS2333	RS2333	-	-	-	-	-	-	-	-	-	-	RS2333	-	RS5134	RS5134	RS5134	RS2333	RS5134	RS5134	RS5134
27	1.93036	1.66771	RS5134	RS5134	RS5134	RS5134	RS5134	RS5134	-	RS5134	RS5134	RS5134	RS5134	RS5134	RS5134	RS5134	RS5134	RS5134	RS5134	RS5134	RS5134	RS5134	RS2333	RS2333	RS2333	RS2333	RS5134	RS5134	RS5134	RS5134	-	-	-	-	-	-	-	-	-	-	RS5134	RS5134	RS2333	RS2333	RS2333	RS2333	RS5134	RS2333	RS2333
28	1.82795	1.61354	RS5134	RS5134	RS5134	RS5134	RS5134	RS5134	-	RS5134	RS5134	RS5134	RS5134	RS5134	RS5134	RS5134	RS5134	RS5134	RS5134	RS5134	RS5134	RS5134	RS5134	RS5134	RS5134	RS5134	RS5134	RS5134	RS5134	RS5134	-	-	-	-	-	-	-	-	-	-	RS2333	RS2333	RS5134	RS5134	RS5134	RS5134	RS5134	RS5134	RS5134
29	1.00583	1.62791	RS2333	RS2333	RS2333	RS2333	RS2333	RS2333	RS2333	RS2333	RS2333	RS2333	-	RS2333	RS2333	RS2333	RS2333	RS2333	RS2333	RS2333	RS2333	RS5134	RS5134	RS5134	RS5134	RS5134	RS2333	RS2333	RS2333	RS5134	-	-	-	-	-	-	-	-	-	-	RS5134	-	RS5134	RS5134	RS5134	RS2333	RS5134	RS5134	RS5134
30	1.86055	1.46783	RS5134	RS2333	RS5134	RS5134	RS5134	RS5134	RS5134	RS2333	RS5134	RS5134	-	RS5134	RS5134	RS5134	RS5134	RS5134	RS5134	RS5134	RS5134	RS5134	RS5134	RS5134	RS5134	RS5134	RS5134	RS5134	RS5134	RS5134	-	-	-	-	-	-	-	-	-	-	RS2333	-	RS5134	RS5134	RS5134	RS2333	-	RS5134	RS5134
31	1.8461	0.417369	RS5134	RS5134	RS5134	RS5134	RS5134	RS5134	-	RS5134	RS5134	RS5134	-	RS5134	RS5134	RS5134	RS2333	RS2333	RS5134	RS5134	RS5134	RS5134	RS5134	RS5134	RS5134	RS5134	RS2333	RS2333	RS2333	RS2333	RS2333	RS2333	RS2333	RS2333	RS2333	RS2333	RS2333	RS2333	RS2333	RS2333	RS5134	RS5134	RS5134	RS5134	RS5134	RS2333	RS5134	RS5134	RS5134
32	0.644612	1.61921	RS2333	RS5134	RS5134	RS5134	RS5134	RS5134	RS5134	RS5134	RS5134	RS5134	RS5134	RS5134	RS5134	RS5134	RS5134	RS5134	RS5134	RS5134	RS5134	RS5134	RS2333	RS2333	RS2333	RS2333	RS5134	RS2333	RS2333	RS2333	RS2333	RS2333	RS2333	RS2333	RS2333	RS2333	RS2333	RS2333	RS2333	RS2333	RS5134	RS5134	RS2333	RS2333	RS2333	RS5134	RS5134	RS2333	RS2333
33	1.47352	1.57936	RS2333	RS5134	RS5134	RS5134	RS5134	RS5134	RS5134	-	RS5134	RS5134	RS5134	RS5134	RS5134	RS2333	RS5134	RS5134	RS5134	RS5134	RS5134	RS5134	RS5134	RS5134	RS5134	RS5134	RS5134	RS5134	RS5134	RS5134	RS2333	RS2333	RS2333	RS2333	RS2333	RS2333	RS2333	RS2333	RS2333	RS5134	RS2333	RS5134	RS5134	RS5134	RS5134	RS5134	RS5134	RS5134	RS5134
34	1.78878	1.55091	RS5134	RS5134	RS5134	RS5134	RS5134	RS5134	-	RS5134	RS5134	RS5134	RS5134	RS5134	RS5134	RS5134	RS5134	RS5134	RS5134	RS5134	RS5134	RS5134	RS5134	RS5134	RS5134	RS5134	RS5134	RS5134	RS5134	RS5134	RS2333	RS2333	RS2333	RS2333	RS2333	RS2333	RS2333	RS2333	RS2333	RS2333	RS2333	RS5134	RS5134	RS5134	RS5134	RS2333	RS2333	RS5134	RS5134
35	1.64438	1.61114	RS5134	RS5134	RS5134	RS5134	RS5134	RS5134	RS5134	RS5134	RS5134	RS5134	RS5134	RS5134	RS5134	RS5134	RS5134	RS5134	RS5134	RS5134	RS5134	RS5134	RS5134	RS5134	RS5134	RS5134	RS5134	RS5134	RS5134	RS5134	RS2333	RS2333	RS2333	RS2333	RS2333	RS2333	RS2333	RS2333	RS2333	RS2333	RS2333	RS2333	-	RS5134	RS5134	RS2333	RS5134	RS5134	RS5134
36	1.80987	0.177178	RS5134	RS5134	RS5134	RS5134	RS5134	RS5134	RS5134	RS5134	RS5134	RS5134	RS5134	RS5134	RS5134	RS5134	RS5134	RS2333	RS5134	RS5134	RS5134	RS5134	RS5134	RS5134	RS5134	RS5134	RS2333	RS2333	RS2333	RS2333	RS5134	RS5134	RS5134	RS5134	RS5134	RS5134	RS5134	RS5134	RS5134	RS5134	RS5134	RS5134	RS5134	RS5134	RS5134	RS2333	RS5134	RS5134	RS5134
37	1.46977	1.84455	RS5134	RS5134	RS5134	RS5134	RS5134	RS5134	RS5134	RS5134	RS5134	RS5134	RS5134	RS5134	RS5134	RS5134	RS5134	RS5134	RS5134	RS5134	RS5134	RS5134	RS5134	RS5134	RS5134	RS5134	RS5134	RS5134	RS5134	RS5134	RS2333	RS5134	RS5134	RS5134	RS5134	RS5134	RS5134	RS5134	RS5134	RS5134	RS5134	RS5134	RS5134	RS5134	RS5134	RS5134	RS5134	RS5134	RS5134
38	1.86713	1.80105	RS5134	RS5134	RS5134	RS5134	RS5134	RS5134	RS5134	RS5134	RS5134	RS5134	RS5134	RS5134	RS5134	RS5134	RS5134	RS5134	RS5134	RS5134	RS5134	RS5134	RS5134	RS5134	RS5134	RS5134	RS5134	RS5134	RS5134	RS5134	RS5134	RS5134	RS5134	RS5134	RS5134	RS5134	RS5134	RS5134	RS5134	RS5134	RS5134	RS5134	RS5134	RS5134	RS5134	RS5134	-	RS5134	RS5134
39	1.61552	1.72512	RS5134	RS5134	RS5134	RS5134	RS5134	RS5134	-	RS5134	RS5134	RS5134	RS5134	RS5134	RS5134	RS5134	RS2333	RS2333	RS5134	RS5134	RS5134	RS5134	RS5134	RS5134	RS5134	RS5134	RS2333	RS2333	RS2333	RS2333	RS2333	RS5134	RS5134	RS5134	RS5134	RS5134	RS5134	RS5134	RS5134	RS5134	RS5134	RS5134	RS5134	RS5134	RS5134	RS2333	RS5134	RS5134	RS5134
40	1.19737	1.8617	RS5134	RS5134	RS5134	RS5134	RS5134	RS5134	RS5134	RS5134	RS5134	RS5134	RS5134	RS5134	RS5134	RS5134	RS2333	RS2333	RS5134	RS5134	RS5134	RS5134	RS5134	RS5134	RS5134	RS5134	RS2333	RS2333	RS2333	RS2333	RS2333	RS2333	RS2333	RS2333	RS2333	RS2333	RS2333	RS2333	RS2333	RS5134	RS5134	RS5134	RS5134	RS5134	RS5134	RS5134	RS5134	RS5134	RS5134
41	0.39794	0	RS5134	-	RS5134	RS5134	RS5134	RS5134	RS5134	RS5134	-	RS5134	RS5134	RS5134	RS5134	RS5134	RS5134	RS5134	RS5134	RS5134	RS5134	RS5134	RS5134	RS5134	RS5134	RS5134	RS5134	RS5134	RS5134	RS5134	RS5134	RS5134	RS2333	RS2333	RS2333	RS2333	RS2333	RS2333	RS2333	RS2333	RS5134	RS5134	RS5134	RS5134	RS5134	RS5134	RS2333	RS5134	RS5134
42	0	0	RS2333	RS2333	RS2333	RS2333	RS2333	-	-	RS2333	-	-	-	-	RS2333	RS2333	RS5134	RS5134	RS2333	-	RS2333	-	-	-	RS2333	-	RS5134	RS5134	RS5134	RS5134	RS5134	RS5134	RS5134	RS5134	RS2333	RS5134	RS5134	RS2333	RS2333	RS2333	RS5134	RS5134	-	-	RS2333	RS2333	-	RS2333	-
43	1.91211	0.763211	RS5134	RS5134	RS5134	RS5134	RS5134	RS5134	RS5134	RS5134	RS5134	RS5134	RS5134	RS5134	RS5134	RS5134	RS5134	RS2333	RS5134	RS5134	RS5134	RS5134	RS5134	RS5134	RS5134	RS5134	RS5134	RS5134	RS5134	RS5134	RS2333	RS5134	RS5134	RS5134	RS5134	RS5134	RS5134	RS5134	RS2333	RS2333	RS2333	RS5134	RS5134	RS5134	RS5134	RS5134	RS5134	RS5134	RS5134
44	1.82882	0.431798	RS2333	RS5134	RS5134	RS5134	RS5134	RS5134	RS5134	RS2333	RS5134	RS5134	RS5134	RS5134	RS5134	RS5134	RS5134	RS5134	RS5134	RS5134	RS5134	-	RS5134	RS5134	RS5134	RS5134	RS5134	RS5134	RS2333	RS2333	RS5134	RS5134	RS5134	RS5134	RS5134	RS5134	RS5134	RS5134	RS5134	RS5134	RS2333	RS2333	RS5134	RS5134	RS5134	RS5134	RS5134	RS5134	RS5134
45	0	0	RS2333	RS2333	RS2333	RS2333	RS2333	RS2333	RS2333	RS2333	-	RS2333	RS2333	-	RS2333	RS2333	RS2333	RS2333	RS2333	RS2333	RS2333	RS2333	RS2333	RS2333	RS2333	RS2333	RS2333	RS2333	RS2333	RS2333	RS5134	RS5134	RS5134	RS5134	RS2333	RS5134	RS5134	RS2333	RS2333	RS5134	RS2333	RS5134	RS2333	RS2333	RS2333	RS2333	RS5134	RS2333	RS2333
46	0.982271	1.67812	RS5134	RS5134	RS5134	RS5134	RS5134	RS5134	-	RS2333	RS5134	RS5134	RS5134	RS5134	RS5134	RS5134	RS5134	RS5134	RS5134	RS5134	RS5134	RS5134	RS5134	RS5134	RS5134	RS5134	RS5134	RS5134	RS5134	RS2333	RS2333	RS2333	RS2333	RS2333	RS2333	RS2333	RS2333	RS2333	RS2333	RS5134	RS5134	RS5134	RS5134	RS5134	RS5134	RS2333	RS5134	RS5134	RS5134
47	1.89526	0.672641	RS5134	RS5134	RS5134	RS5134	RS5134	RS5134	RS5134	-	RS5134	RS5134	RS5134	RS5134	RS5134	RS5134	RS5134	RS2333	RS5134	RS5134	RS5134	RS5134	RS5134	RS5134	RS5134	RS5134	RS2333	RS2333	RS2333	RS2333	RS2333	RS5134	RS5134	RS5134	RS5134	RS5134	RS5134	RS5134	RS5134	RS5134	RS5134	RS5134	-	-	RS5134	RS2333	RS2333	RS5134	RS5134
48	1.967	1.7343	RS5134	-	RS5134	RS5134	RS5134	RS5134	RS5134	RS5134	RS5134	RS5134	RS5134	RS5134	RS5134	RS5134	RS5134	RS5134	RS5134	RS5134	RS5134	RS5134	RS5134	RS5134	RS5134	RS5134	RS5134	RS5134	RS5134	RS2333	RS2333	RS2333	RS5134	RS5134	RS2333	RS5134	RS5134	RS2333	RS2333	RS2333	RS5134	RS5134	-	RS5134	RS5134	RS2333	RS2333	RS5134	RS5134
49	1.83755	1.82905	RS2333	RS5134	RS5134	RS5134	RS5134	RS5134	RS5134	RS5134	RS5134	RS5134	RS5134	RS5134	RS5134	RS2333	RS5134	RS5134	RS5134	RS5134	RS5134	RS5134	RS5134	RS5134	RS5134	RS5134	RS5134	RS5134	RS5134	RS5134	RS2333	RS2333	RS2333	RS2333	RS2333	RS2333	RS2333	RS2333	RS2333	RS2333	RS5134	RS5134	-	RS5134	RS5134	RS5134	RS2333	RS5134	RS5134
50	1.57815	1.744	RS5134	RS5134	RS5134	RS5134	RS5134	RS5134	RS5134	RS5134	RS5134	RS5134	RS5134	RS5134	RS5134	RS5134	RS5134	RS5134	RS5134	RS5134	RS5134	RS5134	RS5134	RS5134	RS5134	RS5134	RS5134	RS5134	RS5134	RS5134	RS2333	RS2333	RS5134	RS5134	RS5134	RS5134	RS5134	RS5134	RS5134	RS5134	RS5134	RS5134	RS5134	RS5134	RS5134	RS5134	RS2333	RS5134	RS5134
51	0	0	RS2333	RS2333	RS2333	RS2333	RS2333	RS2333	-	RS2333	-	-	-	-	RS2333	RS2333	RS2333	RS2333	RS2333	RS2333	RS2333	RS5134	-	RS5134	RS5134	-	RS2333	RS2333	RS2333	RS2333	RS5134	RS5134	RS5134	RS5134	RS2333	RS5134	RS5134	RS2333	RS2333	RS2333	RS5134	RS5134	RS5134	RS5134	RS5134	RS2333	-	RS5134	RS5134
52	0.834904	0.346787	RS2333	RS2333	RS5134	RS5134	RS5134	RS5134	-	-	-	RS5134	-	-	RS5134	RS5134	RS5134	RS5134	RS5134	RS5134	RS5134	RS5134	RS2333	RS2333	RS2333	RS2333	RS5134	RS5134	RS5134	RS5134	RS5134	RS5134	RS2333	RS2333	RS2333	RS2333	RS2333	RS2333	RS2333	RS2333	RS2333	RS2333	RS2333	RS2333	RS2333	RS5134	RS2333	RS2333	RS2333
53	1.09994	0.330993	RS2333	RS2333	RS2333	RS2333	RS2333	RS2333	RS2333	RS2333	-	RS2333	RS2333	RS2333	RS2333	RS2333	RS2333	RS2333	RS2333	RS2333	RS2333	RS5134	RS2333	RS2333	RS2333	RS2333	RS2333	RS5134	RS5134	RS5134	RS2333	RS2333	RS5134	RS5134	RS5134	RS2333	RS5134	RS5134	RS5134	RS5134	RS5134	RS2333	RS2333	RS2333	RS2333	RS2333	RS5134	RS2333	RS2333
54	1.57292	0.644612	RS5134	RS2333	RS2333	RS2333	RS2333	-	-	-	-	-	-	-	RS2333	RS2333	RS2333	RS2333	RS2333	RS2333	RS2333	-	-	-	RS2333	-	RS2333	RS2333	RS2333	RS2333	RS5134	RS5134	RS2333	RS2333	RS2333	RS2333	RS2333	RS2333	RS2333	RS2333	RS5134	RS5134	-	-	RS2333	RS5134	-	RS2333	RS2333
55	0.0861861	0.136677	RS5134	-	RS5134	RS5134	-	-	-	RS5134	-	-	-	-	RS5134	RS5134	RS5134	RS5134	RS5134	RS5134	RS5134	RS5134	-	-	RS5134	-	RS2333	RS5134	RS5134	RS5134	RS2333	RS2333	RS2333	RS2333	RS2333	RS2333	RS2333	RS2333	RS2333	RS2333	RS2333	RS2333	RS5134	-	RS5134	RS2333	-	-	RS5134
56	1.13329	0.408935	RS2333	RS5134	RS2333	RS2333	RS2333	RS2333	-	RS2333	-	RS2333	RS2333	-	RS2333	RS2333	RS2333	RS2333	RS2333	RS2333	RS2333	RS5134	-	RS2333	RS2333	-	RS2333	RS2333	RS2333	RS2333	RS5134	RS5134	RS5134	RS5134	RS5134	RS5134	RS5134	RS5134	RS5134	RS5134	RS5134	RS5134	-	-	RS2333	RS5134	-	RS2333	RS2333
57	0.337242	0.468521	RS2333	RS2333	RS2333	RS2333	RS2333	RS2333	RS2333	RS2333	RS2333	RS2333	RS2333	RS2333	RS2333	RS2333	RS2333	RS2333	RS2333	RS2333	RS2333	RS2333	RS2333	RS2333	RS2333	RS2333	RS2333	RS2333	RS5134	RS5134	RS2333	RS2333	RS2333	RS2333	RS5134	RS2333	RS2333	RS5134	RS5134	RS5134	RS5134	RS5134	RS2333	RS2333	RS2333	RS2333	RS5134	RS2333	RS2333
58	0.925366	0	RS2333	RS2333	RS2333	RS2333	RS2333	RS2333	RS2333	RS2333	RS2333	RS2333	RS2333	-	RS2333	RS2333	RS2333	RS2333	RS2333	RS2333	RS2333	RS5134	RS2333	RS2333	RS2333	RS2333	RS2333	RS5134	RS2333	RS2333	RS2333	RS2333	RS5134	RS5134	RS5134	RS5134	RS5134	RS5134	RS5134	RS5134	RS2333	RS2333	RS2333	RS2333	RS2333	RS2333	RS5134	RS2333	RS2333
59	0	0	RS5134	RS2333	RS2333	RS2333	-	-	-	-	-	-	-	-	-	RS2333	RS2333	RS2333	RS2333	-	RS2333	RS2333	-	-	RS2333	-	RS2333	RS2333	RS2333	RS2333	RS5134	RS5134	RS5134	RS5134	RS5134	RS5134	RS5134	RS5134	RS5134	RS2333	RS2333	RS2333	-	-	RS2333	-	-	RS2333	-
60	0	0	RS2333	RS2333	RS2333	RS2333	RS2333	RS2333	-	RS2333	-	RS2333	RS2333	-	RS2333	RS2333	RS2333	RS2333	RS2333	RS2333	RS2333	RS5134	RS5134	RS5134	RS5134	RS5134	RS2333	RS2333	RS2333	RS2333	RS2333	RS2333	RS2333	RS2333	RS2333	RS2333	RS2333	RS2333	RS2333	RS2333	RS2333	RS5134	RS5134	RS5134	RS5134	RS5134	RS5134	RS5134	RS5134
61	1.59611	0.221849	RS2333	-	RS2333	RS2333	RS2333	RS2333	-	RS2333	-	-	-	-	RS2333	RS2333	RS2333	RS2333	RS2333	RS2333	RS2333	RS5134	-	RS5134	RS5134	-	RS2333	RS2333	RS2333	RS2333	RS2333	RS2333	RS2333	RS2333	RS2333	RS2333	RS2333	RS2333	RS2333	RS2333	RS5134	RS5134	RS5134	-	RS5134	RS2333	-	RS5134	RS5134
62	0	0.657577	RS5134	RS2333	RS5134	RS2333	RS2333	-	-	RS2333	-	-	-	-	RS2333	RS2333	RS2333	RS2333	RS2333	RS2333	RS2333	RS5134	-	-	RS5134	-	RS2333	RS2333	RS2333	RS2333	RS2333	RS5134	RS5134	RS5134	RS5134	RS5134	RS5134	RS5134	RS5134	RS5134	RS2333	RS2333	RS5134	-	RS5134	RS2333	-	RS5134	RS5134
63	0.309804	0	RS2333	RS2333	RS2333	RS2333	RS2333	RS2333	RS2333	RS2333	-	RS2333	RS2333	RS2333	RS2333	RS2333	RS2333	RS2333	RS2333	RS2333	RS2333	RS5134	RS2333	RS2333	RS2333	RS2333	RS2333	RS5134	RS5134	RS2333	RS2333	RS5134	RS5134	RS5134	RS5134	RS5134	RS5134	RS5134	RS5134	RS5134	RS2333	RS2333	RS2333	RS2333	RS2333	RS2333	RS5134	RS2333	RS2333
64	0	0	RS2333	RS5134	RS5134	RS5134	RS5134	RS5134	-	RS5134	-	RS5134	-	RS5134	RS5134	RS5134	RS5134	RS5134	RS5134	RS2333	RS5134	RS5134	RS2333	RS2333	RS2333	RS2333	RS5134	RS5134	RS5134	RS5134	RS5134	RS5134	RS2333	RS2333	RS5134	RS2333	RS2333	RS5134	RS5134	RS5134	RS2333	RS2333	-	RS2333	RS2333	RS5134	RS2333	RS2333	RS2333
65	0.721246	0.735182	RS2333	RS5134	RS5134	RS5134	RS5134	RS5134	-	RS5134	-	RS5134	-	-	RS5134	RS5134	RS5134	RS5134	RS5134	-	RS5134	RS5134	RS5134	RS5134	RS5134	RS5134	RS5134	RS5134	RS5134	RS5134	RS2333	RS2333	RS5134	RS5134	RS5134	RS5134	RS5134	RS5134	RS5134	RS5134	RS2333	RS5134	-	RS5134	RS5134	RS5134	RS5134	RS5134	RS5134
66	0.847712	0	RS2333	RS5134	RS5134	RS5134	RS5134	RS5134	-	RS5134	-	RS5134	-	-	RS5134	RS5134	RS5134	RS5134	RS5134	RS5134	RS5134	RS5134	RS2333	RS2333	RS2333	RS2333	RS5134	RS5134	RS5134	RS5134	RS2333	RS2333	RS2333	RS2333	RS2333	RS2333	RS2333	RS5134	RS5134	RS5134	RS2333	RS2333	RS2333	RS2333	RS2333	RS2333	RS2333	RS2333	RS2333
67	0.0315171	0.0457575	RS2333	RS2333	RS2333	RS2333	RS2333	RS2333	-	RS2333	-	RS2333	RS2333	-	RS2333	RS2333	RS2333	RS2333	RS2333	RS2333	RS2333	RS5134	-	RS2333	RS2333	-	RS2333	RS2333	RS2333	RS2333	RS2333	RS2333	RS2333	RS2333	RS5134	RS2333	RS2333	RS5134	RS5134	RS5134	RS2333	RS2333	RS2333	RS2333	RS2333	RS5134	RS5134	RS2333	RS2333
68	0.350016	0	RS5134	RS2333	RS5134	RS5134	-	RS5134	-	RS5134	-	-	-	-	RS5134	RS5134	RS5134	RS5134	RS5134	-	RS5134	RS5134	-	RS5134	RS5134	-	RS5134	RS5134	RS5134	RS5134	RS2333	RS2333	RS2333	RS2333	RS2333	RS2333	RS2333	RS2333	RS2333	RS2333	RS2333	RS2333	-	RS5134	RS5134	RS5134	-	RS5134	RS5134
69	0.680745	0	RS5134	RS5134	RS5134	RS5134	RS5134	RS5134	-	RS5134	-	-	-	-	RS5134	RS5134	RS5134	RS5134	RS5134	RS5134	RS5134	RS5134	-	RS5134	RS5134	-	RS5134	RS5134	RS5134	RS5134	RS2333	RS2333	RS2333	RS2333	RS2333	RS2333	RS2333	RS2333	RS2333	RS2333	RS2333	RS5134	RS5134	RS5134	RS5134	RS2333	RS2333	RS5134	RS5134
70	0	0	RS2333	RS2333	RS2333	RS2333	RS2333	RS2333	RS5134	RS2333	RS2333	RS2333	RS2333	RS2333	RS2333	RS2333	RS2333	RS5134	RS2333	RS2333	RS2333	RS5134	RS2333	RS2333	RS2333	RS2333	RS2333	RS5134	RS5134	RS5134	RS5134	RS5134	RS5134	RS5134	RS5134	-	RS5134	RS5134	RS5134	RS5134	RS2333	RS2333	-	-	RS2333	RS5134	RS2333	RS2333	RS2333
71	1.50148	0.674348	RS5134	RS2333	RS2333	RS2333	-	-	-	RS2333	-	-	-	-	RS2333	RS5134	RS2333	RS5134	RS2333	-	RS2333	RS5134	-	RS5134	RS5134	-	RS2333	RS5134	RS2333	RS2333	RS2333	RS2333	RS2333	RS2333	RS2333	RS2333	RS2333	RS2333	RS2333	RS2333	RS5134	RS5134	-	-	RS5134	RS5134	-	RS5134	RS5134
72	0	0	RS2333	RS2333	RS2333	RS2333	RS2333	RS2333	-	RS2333	-	RS2333	-	-	RS2333	RS2333	RS2333	RS5134	RS2333	RS2333	RS2333	RS2333	-	RS5134	RS5134	RS5134	RS5134	RS5134	RS5134	RS2333	RS2333	RS2333	RS2333	RS2333	RS2333	RS2333	RS2333	RS2333	RS2333	RS2333	RS2333	RS2333	RS5134	-	RS5134	RS5134	RS5134	RS5134	RS5134
73	0.271646	0	RS5134	RS2333	RS2333	RS5134	-	-	-	RS2333	-	-	-	-	-	RS5134	RS5134	RS2333	RS5134	-	RS5134	RS5134	-	-	RS2333	-	RS2333	RS2333	RS2333	RS5134	RS5134	RS5134	RS5134	RS5134	RS5134	RS5134	RS5134	RS5134	RS5134	RS5134	RS2333	RS2333	-	-	RS2333	RS5134	-	RS2333	-
74	0.35985	0	RS5134	RS5134	RS5134	RS5134	-	-	-	RS5134	-	-	-	-	RS5134	RS5134	RS5134	RS5134	RS5134	RS5134	RS5134	RS5134	-	-	RS2333	-	RS5134	RS2333	RS2333	RS2333	RS5134	RS5134	RS5134	RS5134	RS2333	RS5134	RS5134	RS2333	RS2333	RS2333	RS2333	RS5134	RS2333	RS2333	RS2333	RS2333	RS2333	RS2333	RS2333
75	0.811228	0.312768	RS5134	-	RS5134	RS5134	-	-	-	RS5134	-	-	-	-	-	RS5134	RS5134	RS5134	RS5134	RS5134	RS5134	RS5134	-	-	RS2333	-	RS5134	RS5134	RS5134	RS5134	RS2333	RS2333	RS5134	RS5134	RS5134	RS5134	RS5134	RS5134	RS5134	RS5134	RS2333	RS2333	RS2333	RS2333	RS2333	RS2333	RS2333	-	RS2333
76	1.08456	0.595166	RS5134	RS5134	RS5134	RS5134	-	-	-	RS5134	-	-	-	-	RS5134	RS5134	RS5134	RS5134	RS5134	RS5134	RS5134	RS5134	-	-	RS5134	-	RS5134	RS5134	RS5134	RS5134	RS2333	RS2333	RS5134	RS5134	RS5134	RS5134	RS5134	RS5134	RS5134	RS5134	RS5134	RS5134	RS5134	RS5134	RS5134	RS5134	RS2333	RS5134	RS5134
77	0	0	RS2333	RS5134	RS5134	RS5134	RS5134	RS5134	-	RS5134	-	-	-	-	RS5134	RS2333	RS5134	RS5134	RS5134	-	RS5134	RS5134	-	-	RS2333	-	RS5134	RS5134	RS5134	RS5134	RS5134	RS5134	RS5134	RS5134	RS5134	RS5134	RS5134	RS5134	RS5134	RS5134	RS5134	RS5134	-	RS2333	RS2333	RS2333	RS2333	RS2333	RS2333
78	0.05061	0.0132283	RS5134	-	RS2333	RS2333	-	-	-	RS2333	-	-	-	-	-	RS2333	RS2333	RS5134	RS2333	RS2333	RS2333	RS5134	-	-	RS2333	-	RS2333	RS5134	RS5134	RS2333	RS2333	RS2333	RS5134	RS5134	RS5134	RS5134	RS5134	RS5134	RS2333	RS2333	RS2333	RS2333	RS2333	RS2333	RS2333	RS2333	RS5134	-	RS2333
79	1.74689	0.537602	RS5134	-	RS5134	RS5134	-	-	-	RS5134	-	-	-	-	-	RS5134	RS5134	RS5134	RS5134	-	RS5134	RS5134	-	-	-	-	RS2333	RS5134	RS5134	RS5134	RS2333	RS2333	RS2333	RS2333	RS2333	RS5134	RS2333	RS2333	RS2333	RS2333	RS5134	RS5134	-	RS5134	RS5134	-	RS5134	-	RS5134
80	0.88303	0	RS5134	RS2333	RS2333	RS2333	RS2333	RS2333	-	RS2333	-	-	-	-	RS2333	RS2333	RS2333	RS2333	RS2333	RS2333	RS2333	RS2333	-	-	RS5134	-	RS2333	RS2333	RS2333	RS2333	RS2333	RS2333	RS5134	RS5134	RS5134	RS5134	RS5134	RS5134	RS5134	RS5134	RS5134	RS5134	RS5134	RS5134	RS5134	RS2333	RS5134	RS5134	RS5134
81	1.64038	0.431798	RS5134	RS2333	RS2333	RS2333	RS2333	RS2333	-	RS2333	-	-	-	-	RS2333	RS2333	RS2333	RS2333	RS2333	RS2333	RS2333	RS5134	-	-	RS5134	-	RS2333	RS2333	RS2333	RS2333	RS2333	RS2333	RS5134	RS5134	RS5134	RS5134	RS5134	RS5134	RS5134	RS5134	RS5134	RS5134	RS5134	RS5134	RS5134	RS2333	RS5134	RS5134	RS5134
82	0.91364	0	RS2333	-	RS2333	RS2333	-	-	-	RS2333	-	-	-	-	-	RS2333	RS2333	RS2333	RS2333	-	RS2333	-	-	-	RS5134	-	RS2333	RS2333	RS2333	RS5134	RS5134	RS5134	RS5134	RS5134	RS5134	RS5134	RS5134	RS5134	RS5134	RS5134	RS5134	RS5134	-	-	RS5134	RS2333	-	-	-
83	0.318759	0.340401	RS2333	RS2333	RS2333	RS2333	RS2333	RS2333	-	RS2333	-	-	-	-	RS2333	RS2333	RS2333	RS2333	RS2333	RS2333	RS2333	RS2333	-	-	RS2333	-	RS2333	RS2333	RS2333	RS2333	RS2333	RS2333	RS2333	RS2333	RS2333	RS2333	RS2333	RS2333	RS2333	RS2333	RS2333	RS2333	RS2333	RS2333	RS2333	RS2333	RS5134	RS2333	RS2333
84	0.288193	0.0861861	RS5134	-	RS5134	RS5134	-	-	-	RS5134	-	-	-	-	-	RS5134	RS5134	RS2333	RS5134	RS5134	RS5134	RS5134	-	-	RS5134	-	RS5134	RS5134	RS5134	RS5134	RS5134	RS5134	RS2333	RS2333	RS2333	RS2333	RS2333	RS2333	RS2333	RS2333	RS5134	RS5134	-	-	RS5134	-	-	-	RS5134
85	0	0.412663	RS5134	-	RS2333	RS5134	-	-	-	RS5134	-	-	-	-	RS5134	RS5134	RS5134	RS5134	RS5134	-	RS5134	RS5134	-	-	RS5134	-	RS5134	RS2333	RS2333	RS2333	RS2333	RS2333	RS2333	RS2333	RS2333	RS2333	RS2333	RS2333	RS2333	RS2333	RS5134	RS5134	-	-	RS5134	RS2333	-	RS5134	RS5134
86	1.11163	0	RS5134	RS2333	RS5134	RS5134	-	-	-	RS2333	-	-	-	-	-	RS5134	RS5134	RS2333	RS5134	RS2333	RS5134	RS5134	-	-	RS2333	-	RS5134	RS2333	RS2333	RS2333	RS2333	RS2333	RS2333	RS2333	RS2333	RS2333	RS2333	RS2333	RS2333	RS2333	RS5134	RS2333	-	-	RS2333	-	-	-	RS5134
87	0.130768	0	RS2333	RS5134	RS2333	RS2333	RS2333	RS2333	-	RS2333	-	-	-	-	RS2333	RS2333	RS2333	RS5134	RS2333	RS2333	RS2333	RS5134	-	-	RS2333	-	RS5134	RS5134	RS5134	RS5134	RS5134	RS2333	RS2333	RS2333	RS2333	RS2333	RS2333	RS2333	RS2333	RS2333	RS5134	RS2333	RS2333	RS2333	RS2333	RS5134	RS5134	RS2333	RS2333
88	0.727827	0	RS5134	RS2333	-	RS5134	-	-	-	RS2333	-	-	-	-	RS5134	RS5134	RS5134	RS5134	RS5134	-	RS5134	RS5134	-	-	RS5134	-	RS5134	RS5134	RS5134	RS5134	RS2333	RS2333	RS5134	RS5134	RS5134	RS5134	RS5134	RS5134	RS5134	RS5134	RS2333	RS5134	-	-	RS5134	RS5134	RS5134	RS5134	RS5134
89	0.455932	0	-	-	RS2333	RS2333	-	-	-	-	-	-	-	-	-	RS2333	RS2333	RS2333	RS2333	-	RS2333	RS5134	-	-	-	-	RS2333	RS2333	RS2333	RS2333	RS5134	RS5134	RS5134	RS5134	RS5134	RS5134	RS5134	RS5134	RS5134	RS2333	RS5134	RS5134	-	-	RS5134	-	-	-	RS2333
90	1.28985	0	RS2333	RS2333	RS2333	RS2333	RS2333	-	-	RS2333	-	-	-	-	RS2333	RS2333	RS2333	RS2333	RS2333	RS2333	RS2333	RS5134	-	-	RS2333	-	RS2333	RS2333	RS2333	RS2333	RS2333	RS2333	RS2333	RS2333	RS2333	RS2333	RS2333	RS2333	RS2333	RS2333	RS5134	RS2333	RS2333	RS2333	RS2333	RS2333	RS5134	RS2333	RS2333
91	0.279841	0	RS5134	RS2333	RS5134	RS5134	-	-	-	RS2333	-	-	-	-	RS5134	RS5134	RS5134	RS5134	RS5134	-	RS5134	RS5134	-	-	RS2333	-	RS5134	RS5134	RS5134	RS5134	RS5134	RS5134	RS5134	RS5134	RS5134	RS5134	RS5134	RS5134	RS5134	RS2333	RS2333	RS2333	RS2333	-	RS2333	RS5134	-	-	RS2333
92	0.677781	0	RS5134	RS5134	RS2333	RS5134	-	-	-	RS2333	-	-	-	-	RS5134	RS5134	RS5134	RS5134	RS5134	-	RS5134	RS5134	-	-	RS2333	-	RS5134	RS5134	RS5134	RS5134	RS5134	RS5134	RS2333	RS2333	RS2333	RS2333	RS2333	RS2333	RS2333	RS2333	RS2333	RS2333	RS2333	RS2333	RS2333	RS5134	-	RS2333	RS2333
93	0.702083	0	RS2333	-	RS2333	RS2333	-	-	-	RS2333	-	-	-	-	-	RS2333	RS2333	RS2333	RS2333	RS2333	RS2333	RS5134	-	-	RS5134	-	RS2333	RS2333	RS2333	RS2333	RS2333	RS2333	RS2333	RS5134	RS2333	RS5134	RS2333	RS2333	RS2333	RS2333	RS2333	RS5134	RS5134	RS5134	RS5134	-	RS2333	-	RS5134
94	1.10421	0	RS5134	RS5134	RS5134	RS5134	-	-	-	RS5134	-	-	-	-	RS5134	RS5134	RS5134	RS5134	RS5134	RS5134	RS5134	RS5134	-	-	RS5134	-	RS5134	RS5134	RS5134	RS5134	RS5134	RS5134	RS5134	RS5134	RS5134	RS5134	RS5134	RS5134	RS5134	RS5134	RS5134	RS5134	RS5134	RS5134	RS5134	RS5134	RS5134	-	RS5134
95	0.58838	0.537602	RS2333	RS2333	RS5134	RS5134	RS5134	RS5134	-	RS2333	-	-	-	-	RS5134	RS5134	RS5134	RS5134	RS5134	-	RS5134	RS5134	-	-	RS2333	-	RS5134	RS5134	RS5134	RS5134	RS2333	RS2333	RS2333	RS2333	RS2333	RS2333	RS2333	RS2333	RS2333	RS2333	RS5134	RS2333	RS2333	-	RS2333	RS2333	-	RS2333	RS2333
96	1.41017	0.381952	RS5134	-	RS5134	RS5134	RS5134	RS5134	-	RS5134	-	-	-	-	RS5134	RS5134	RS5134	RS5134	RS5134	RS5134	RS5134	RS5134	RS5134	RS5134	RS5134	-	RS5134	RS5134	RS5134	RS5134	RS5134	RS5134	RS5134	RS5134	RS5134	RS5134	RS5134	RS5134	RS5134	RS5134	RS2333	RS5134	-	-	RS5134	RS5134	-	RS5134	RS5134
97	0.376751	0.0315171	RS2333	RS2333	RS2333	RS2333	RS2333	RS2333	-	RS2333	-	RS2333	RS2333	-	RS2333	RS2333	RS2333	RS5134	RS2333	RS2333	RS2333	RS5134	RS5134	RS5134	RS5134	RS5134	RS2333	RS5134	RS2333	RS2333	RS5134	RS5134	RS2333	RS2333	RS2333	RS2333	RS2333	RS2333	RS2333	RS2333	RS5134	RS5134	RS5134	-	RS5134	RS5134	RS2333	RS5134	RS5134
98	0.0555173	0.0555173	RS5134	-	RS5134	RS5134	RS5134	RS5134	-	RS2333	-	-	-	-	RS5134	RS5134	RS5134	RS5134	RS5134	RS5134	RS5134	RS5134	-	RS2333	RS2333	-	RS5134	RS5134	RS5134	RS5134	RS2333	RS2333	RS2333	RS2333	RS2333	RS2333	RS2333	RS2333	RS2333	RS2333	RS5134	-	RS2333	-	RS2333	RS5134	-	RS2333	RS2333
99	0.508638	0	RS2333	RS2333	RS2333	RS2333	RS2333	RS2333	RS2333	RS2333	-	RS2333	RS2333	RS2333	RS2333	RS2333	RS2333	RS2333	RS2333	RS2333	RS2333	RS5134	RS5134	RS5134	RS5134	RS5134	-	RS5134	RS5134	RS5134	RS2333	RS2333	RS2333	RS2333	RS2333	RS2333	RS2333	RS2333	RS2333	RS2333	RS5134	RS2333	RS5134	RS5134	RS5134	RS2333	RS2333	RS5134	RS5134
100	0	0	RS2333	RS2333	RS2333	RS2333	RS2333	RS2333	-	RS2333	-	RS2333	-	-	RS2333	RS2333	RS2333	RS5134	RS2333	RS2333	RS2333	RS5134	-	RS5134	RS5134	-	RS2333	RS5134	RS5134	RS5134	RS5134	RS5134	RS2333	RS2333	RS2333	RS2333	RS2333	RS2333	RS2333	RS2333	RS5134	RS5134	-	RS5134	RS5134	RS5134	RS5134	RS5134	RS5134
101	0.761118	0.435729	RS2333	RS5134	RS5134	RS5134	RS5134	RS5134	-	RS5134	-	RS5134	-	-	RS5134	RS5134	RS5134	RS5134	RS5134	RS5134	RS5134	RS5134	RS5134	RS5134	RS5134	RS5134	RS5134	RS5134	RS5134	RS5134	RS2333	RS5134	RS5134	RS5134	RS5134	RS5134	RS5134	RS5134	RS5134	RS5134	RS5134	RS5134	RS5134	RS5134	RS5134	RS5134	RS5134	RS5134	RS5134
102	0.786925	0	RS2333	RS2333	-	RS2333	-	-	-	RS2333	-	-	-	-	-	RS2333	RS2333	RS5134	RS2333	-	RS2333	RS5134	-	RS5134	RS5134	-	RS5134	RS5134	RS5134	RS5134	RS2333	RS2333	RS2333	RS2333	RS5134	RS2333	RS2333	RS5134	RS5134	RS5134	RS5134	RS5134	-	-	RS5134	RS5134	-	RS5134	RS5134
103	0.779238	0	RS2333	RS2333	RS2333	-	RS2333	RS2333	-	RS2333	-	-	-	-	RS2333	RS2333	RS2333	RS2333	-	RS2333	-	RS2333	-	-	RS5134	-	RS2333	RS2333	-	RS2333	-	RS2333	-	-	-	-	-	-	-	-	RS5134	RS5134	RS5134	RS5134	RS5134	RS2333	RS5134	RS5134	RS5134
104	0.875061	0.00436481	RS2333	RS2333	RS2333	RS2333	RS2333	RS2333	-	RS2333	-	RS2333	-	-	RS2333	RS2333	RS2333	RS5134	RS2333	RS2333	RS2333	RS2333	RS5134	RS5134	RS5134	RS5134	RS5134	RS5134	RS5134	RS5134	RS2333	RS2333	RS2333	RS2333	RS2333	RS2333	RS2333	RS2333	RS2333	RS2333	RS5134	RS5134	RS5134	RS5134	RS5134	RS2333	RS5134	RS5134	RS5134
105	0	0	RS2333	RS2333	RS2333	RS2333	RS2333	RS2333	RS2333	RS2333	-	RS2333	-	RS2333	RS2333	RS2333	RS2333	RS2333	RS2333	RS2333	RS2333	RS5134	RS2333	RS2333	RS2333	RS2333	RS2333	RS2333	RS2333	RS2333	RS5134	RS2333	RS2333	RS2333	RS2333	RS2333	RS2333	RS2333	RS2333	RS2333	RS5134	RS5134	RS2333	RS2333	RS2333	RS5134	RS5134	RS2333	RS2333
106	1.09353	0	RS5134	RS5134	RS5134	RS5134	RS5134	RS5134	-	RS5134	-	RS5134	-	-	RS5134	RS5134	RS2333	RS2333	RS5134	RS5134	RS2333	RS5134	RS5134	RS5134	RS5134	RS5134	RS2333	RS2333	RS2333	RS2333	RS2333	RS2333	RS2333	RS2333	RS2333	RS2333	RS2333	RS2333	RS2333	RS2333	RS2333	RS2333	RS5134	RS5134	RS5134	RS5134	RS5134	RS5134	RS5134
107	0.356547	0	RS5134	RS5134	RS5134	RS5134	RS5134	RS5134	-	RS5134	-	RS5134	RS5134	RS5134	RS5134	RS5134	RS5134	RS5134	RS5134	RS5134	RS5134	RS5134	RS2333	RS2333	RS2333	RS2333	RS5134	RS5134	RS5134	RS5134	RS5134	RS5134	RS5134	RS5134	RS5134	RS5134	RS5134	RS5134	RS5134	RS5134	RS2333	RS2333	RS2333	RS2333	RS2333	RS5134	RS2333	RS2333	RS2333
108	1.13354	0.327902	RS5134	RS5134	RS5134	RS5134	RS5134	RS5134	-	RS5134	-	RS5134	RS5134	-	RS5134	RS5134	RS5134	RS5134	RS5134	RS5134	RS5134	RS5134	RS2333	RS2333	RS2333	RS2333	RS5134	RS5134	RS2333	RS2333	RS5134	RS5134	RS5134	RS5134	RS5134	RS5134	RS5134	RS5134	RS5134	RS5134	RS2333	RS2333	RS2333	RS2333	RS2333	RS5134	RS2333	RS2333	RS2333
109	0.761118	0.452841	RS2333	RS2333	RS2333	RS2333	-	RS2333	-	RS2333	-	-	-	-	RS2333	RS2333	RS2333	RS2333	RS2333	-	RS2333	RS5134	-	RS5134	RS5134	-	RS2333	RS2333	RS2333	RS2333	RS5134	RS5134	RS5134	RS5134	RS5134	RS5134	RS5134	RS5134	RS5134	RS2333	RS5134	RS2333	-	-	RS5134	RS2333	-	RS5134	RS5134
110	0	0	RS2333	RS2333	RS2333	RS2333	-	-	-	RS2333	-	-	-	-	RS2333	RS2333	RS5134	RS5134	RS2333	-	RS2333	RS5134	-	-	RS2333	-	RS5134	RS5134	RS5134	RS5134	RS2333	RS2333	RS2333	RS2333	RS2333	RS2333	RS2333	RS2333	RS2333	RS2333	RS2333	RS2333	-	-	RS2333	RS5134	RS5134	RS2333	RS2333
111	0.503993	0	RS2333	RS5134	RS2333	RS2333	-	-	-	RS2333	-	RS2333	-	-	-	RS2333	RS2333	RS5134	RS2333	-	RS2333	RS5134	-	RS2333	RS2333	-	RS5134	RS5134	RS5134	RS5134	RS2333	RS2333	RS5134	RS5134	RS5134	RS5134	RS5134	RS5134	RS5134	RS5134	RS2333	RS2333	-	-	RS2333	RS2333	-	-	RS2333
112	0.740725	0	RS2333	RS2333	RS2333	RS2333	RS2333	RS2333	-	RS2333	-	-	-	-	RS2333	RS2333	RS2333	RS2333	RS2333	RS2333	RS2333	RS5134	-	RS2333	RS2333	-	RS2333	RS2333	RS2333	RS2333	RS2333	RS2333	RS2333	RS2333	RS2333	RS2333	RS2333	RS2333	RS2333	RS5134	RS5134	RS5134	RS2333	RS2333	RS2333	RS2333	RS2333	-	RS2333
113	0	0	RS2333	RS2333	RS2333	RS2333	RS2333	RS2333	-	RS2333	-	RS2333	-	-	RS2333	RS2333	RS2333	RS5134	RS2333	RS2333	RS2333	RS5134	RS2333	RS2333	RS2333	RS2333	RS5134	RS5134	RS5134	RS5134	RS5134	RS5134	RS2333	RS2333	RS2333	RS2333	RS2333	RS2333	RS2333	RS2333	RS2333	RS5134	RS2333	RS2333	RS2333	RS2333	RS2333	RS2333	RS2333
114	0	0	RS2333	RS2333	RS2333	RS2333	RS2333	RS2333	RS2333	RS2333	-	RS2333	RS2333	RS2333	RS2333	RS2333	RS2333	RS2333	RS2333	RS2333	RS2333	RS5134	RS5134	RS5134	RS5134	RS5134	RS2333	RS2333	RS2333	RS2333	RS2333	RS5134	RS5134	RS5134	RS5134	RS5134	RS5134	RS5134	RS5134	RS5134	RS2333	RS2333	-	RS5134	RS5134	RS2333	RS5134	RS5134	RS5134
115	1.08922	0	RS2333	RS2333	RS2333	RS2333	RS2333	RS2333	-	RS2333	-	RS2333	RS2333	-	RS2333	RS2333	RS2333	RS2333	RS2333	RS2333	RS2333	RS5134	RS5134	RS5134	RS5134	RS5134	RS2333	RS2333	RS5134	RS5134	RS5134	RS5134	RS5134	RS5134	RS5134	RS5134	RS5134	RS5134	RS5134	RS5134	RS2333	RS5134	RS5134	RS5134	RS5134	RS2333	RS2333	RS5134	RS5134
116	0	0	RS2333	RS2333	RS2333	RS2333	RS2333	RS2333	-	RS2333	-	RS2333	RS2333	-	RS2333	RS2333	RS2333	RS2333	RS2333	RS2333	RS2333	RS5134	RS5134	RS5134	RS5134	RS5134	RS2333	RS2333	RS5134	RS5134	RS5134	RS5134	RS2333	RS2333	RS2333	RS2333	RS2333	RS2333	RS2333	RS2333	RS5134	RS5134	RS5134	RS5134	RS5134	RS2333	RS5134	RS5134	RS5134
117	0.864337	0	RS5134	RS2333	RS5134	RS5134	-	-	-	RS2333	-	-	-	-	RS5134	RS5134	RS5134	RS2333	RS5134	-	RS5134	RS5134	-	-	RS2333	-	RS5134	RS2333	RS2333	RS2333	RS2333	RS2333	RS5134	RS5134	RS5134	RS5134	RS5134	RS5134	RS5134	RS5134	RS2333	-	-	-	RS2333	RS5134	-	RS2333	RS2333
118	0	0	RS5134	RS5134	RS5134	RS5134	RS5134	RS5134	-	RS5134	RS5134	RS5134	-	RS5134	RS5134	RS5134	RS5134	RS5134	RS5134	RS5134	RS5134	RS5134	RS2333	RS2333	RS2333	RS2333	RS5134	RS5134	RS5134	RS5134	RS2333	RS2333	RS2333	RS2333	RS2333	RS2333	RS2333	RS2333	RS2333	RS2333	RS2333	RS2333	RS2333	RS2333	RS2333	RS2333	RS2333	RS2333	RS2333
119	0.68373	0	RS5134	RS5134	RS5134	RS5134	RS5134	RS5134	-	RS5134	-	RS5134	RS5134	-	RS5134	RS5134	RS5134	RS5134	RS5134	RS5134	RS5134	RS5134	-	RS5134	RS5134	RS5134	RS5134	RS5134	RS5134	RS5134	RS5134	RS2333	RS2333	RS2333	RS2333	RS2333	RS2333	RS2333	RS2333	RS2333	RS2333	RS2333	RS5134	RS5134	RS5134	RS5134	RS2333	RS5134	RS5134
120	0	0	RS2333	RS2333	RS2333	RS2333	RS2333	RS2333	RS2333	RS2333	RS2333	-	-	RS2333	RS2333	RS2333	RS2333	RS2333	RS2333	-	RS2333	RS5134	RS2333	RS2333	RS2333	-	RS2333	RS2333	RS2333	RS2333	RS2333	RS2333	RS2333	RS2333	RS2333	RS2333	RS2333	RS2333	RS2333	RS5134	RS5134	RS5134	-	RS2333	RS2333	RS5134	RS2333	RS2333	RS2333
121	1.49485	0.255707	RS2333	RS5134	RS5134	RS5134	RS5134	RS5134	-	RS5134	-	RS5134	-	-	RS5134	RS5134	RS5134	RS5134	RS5134	-	RS5134	RS5134	RS5134	RS5134	RS5134	-	RS5134	RS5134	RS5134	RS5134	RS2333	RS5134	RS5134	RS5134	RS5134	RS5134	RS5134	RS5134	RS5134	RS5134	RS2333	RS2333	-	RS5134	RS5134	RS5134	RS5134	RS5134	RS5134
122	0	0.340401	RS2333	RS2333	RS2333	RS2333	RS2333	RS2333	RS2333	RS2333	-	RS2333	-	RS2333	RS2333	RS2333	RS2333	RS2333	RS2333	RS2333	RS2333	RS2333	RS5134	RS5134	RS5134	RS5134	RS2333	RS2333	RS2333	RS2333	RS2333	RS2333	RS2333	RS2333	RS2333	RS2333	RS2333	RS2333	RS2333	RS2333	RS2333	RS2333	RS5134	RS5134	RS5134	RS2333	RS5134	RS5134	RS5134
123	0.488117	0.334106	RS2333	RS5134	RS5134	RS5134	RS5134	RS5134	-	RS5134	RS5134	RS5134	RS5134	RS5134	RS5134	RS5134	RS5134	RS5134	RS5134	RS5134	RS5134	RS5134	RS2333	RS2333	RS2333	RS2333	RS5134	RS2333	RS5134	RS5134	RS2333	RS2333	RS2333	RS2333	RS2333	RS2333	RS2333	RS2333	RS2333	RS2333	RS2333	RS2333	RS2333	RS2333	RS2333	RS2333	RS5134	RS2333	RS2333
124	0.341989	0	RS5134	RS2333	RS5134	RS2333	-	-	-	RS2333	-	-	-	-	RS5134	RS2333	RS5134	RS5134	RS2333	-	RS2333	RS5134	-	-	RS2333	-	RS5134	-	RS2333	RS2333	RS5134	RS2333	RS2333	RS2333	RS2333	RS2333	RS2333	RS2333	RS2333	RS2333	RS2333	RS2333	RS2333	RS2333	RS2333	RS2333	-	RS2333	RS2333
125	0	0	RS5134	RS5134	RS5134	RS5134	RS5134	RS5134	-	RS5134	-	RS5134	-	RS5134	RS5134	RS5134	RS5134	RS2333	RS5134	RS5134	RS5134	RS5134	RS2333	RS2333	RS2333	RS2333	RS5134	RS2333	RS5134	RS5134	RS5134	RS5134	RS2333	RS2333	RS2333	RS2333	RS2333	RS2333	RS2333	RS2333	RS5134	RS2333	RS2333	RS2333	RS2333	RS2333	RS2333	RS2333	RS2333
126	0.59176	0.315753	RS2333	RS2333	RS2333	RS2333	RS2333	RS2333	-	RS2333	-	-	RS2333	-	RS2333	RS2333	RS2333	RS2333	RS2333	RS2333	RS2333	RS5134	-	RS5134	RS5134	-	RS2333	RS2333	RS2333	RS2333	RS5134	RS5134	RS5134	RS5134	RS5134	RS5134	RS5134	RS2333	RS2333	RS2333	RS5134	RS5134	-	-	RS5134	RS2333	-	RS5134	RS5134
127	0	0.0655015	RS2333	RS2333	RS2333	RS2333	RS2333	RS2333	RS2333	RS2333	-	RS2333	RS2333	RS2333	RS2333	RS2333	RS2333	RS5134	RS2333	RS2333	RS2333	RS5134	RS2333	RS2333	RS2333	RS2333	RS2333	RS5134	RS2333	RS2333	RS2333	RS2333	RS2333	RS2333	RS2333	RS2333	RS2333	RS2333	RS2333	RS2333	RS2333	RS2333	RS2333	RS2333	RS2333	RS5134	RS2333	RS2333	RS2333
128	0.522879	0	RS2333	RS5134	RS5134	RS5134	RS5134	RS5134	RS5134	RS5134	-	RS5134	-	-	RS5134	RS2333	RS5134	RS5134	RS5134	RS5134	RS5134	RS5134	RS5134	RS5134	RS5134	RS5134	RS5134	RS5134	RS5134	RS5134	RS2333	RS2333	RS2333	RS2333	RS2333	RS2333	RS2333	RS2333	RS2333	RS2333	RS2333	RS2333	-	RS5134	RS5134	RS5134	RS5134	RS5134	RS5134
129	0.30686	0	RS5134	RS2333	RS2333	RS2333	RS2333	RS2333	RS2333	RS2333	-	RS2333	-	RS2333	RS2333	RS5134	RS2333	RS2333	RS2333	-	RS2333	RS5134	RS5134	RS5134	RS5134	RS5134	RS2333	RS2333	RS2333	RS2333	RS2333	RS5134	RS5134	RS5134	RS5134	RS5134	RS5134	RS5134	RS5134	RS5134	RS5134	RS5134	-	RS5134	RS5134	RS2333	RS2333	RS5134	RS5134
130	0.691791	0	RS5134	RS2333	RS2333	RS2333	RS2333	RS2333	-	RS2333	-	RS2333	-	-	RS2333	RS2333	RS2333	RS2333	RS2333	-	RS2333	RS5134	-	RS5134	RS5134	-	RS2333	RS2333	RS5134	RS5134	RS2333	RS2333	RS2333	RS2333	RS2333	RS2333	RS2333	RS2333	RS2333	RS2333	RS2333	RS5134	RS5134	RS5134	RS5134	RS5134	RS5134	RS5134	RS5134
131	0.935542	0	RS2333	RS2333	RS2333	RS2333	RS2333	RS2333	RS2333	RS2333	-	RS2333	RS2333	-	RS2333	RS2333	RS2333	RS5134	RS2333	RS2333	RS2333	RS5134	RS5134	RS5134	RS5134	RS5134	RS5134	RS5134	RS5134	RS5134	RS2333	RS2333	RS5134	RS5134	RS5134	RS5134	RS5134	RS5134	RS5134	RS5134	RS5134	RS5134	RS5134	RS5134	RS5134	RS5134	RS2333	RS5134	RS5134
132	0.50515	0.622815	RS2333	-	RS5134	RS5134	-	-	-	RS2333	-	-	-	-	-	RS5134	RS5134	RS5134	-	RS5134	RS5134	RS5134	-	-	RS5134	-	RS5134	RS5134	RS5134	RS2333	-	RS2333	-	RS2333	RS2333	RS2333	RS2333	RS2333	RS2333	RS2333	RS2333	-	-	-	RS5134	-	-	-	RS5134
133	1.53882	0.145694	RS2333	RS2333	RS2333	RS2333	-	-	-	RS2333	-	-	-	-	RS2333	RS2333	RS5134	RS5134	RS2333	RS2333	RS2333	RS5134	-	-	RS5134	-	RS5134	RS5134	RS5134	RS5134	RS2333	RS5134	RS2333	RS2333	RS5134	RS2333	RS5134	RS5134	RS5134	RS5134	RS5134	RS5134	-	-	RS5134	RS5134	-	RS5134	RS5134
134	0.527731	0.0315171	RS2333	RS2333	RS5134	RS5134	-	-	-	RS2333	-	-	-	-	RS5134	RS5134	RS5134	RS5134	RS5134	-	RS5134	RS5134	-	-	RS5134	-	RS5134	RS5134	RS5134	RS5134	RS2333	RS5134	RS5134	RS5134	RS5134	RS5134	RS5134	RS5134	RS5134	RS5134	RS5134	RS5134	-	-	RS2333	RS2333	-	RS2333	-
135	1.03308	0	RS2333	RS2333	RS2333	RS2333	RS2333	-	-	RS2333	-	-	-	-	RS2333	RS2333	RS2333	RS2333	RS2333	-	RS2333	RS5134	-	-	RS5134	-	RS2333	RS2333	RS5134	RS5134	RS5134	RS2333	RS2333	RS2333	RS2333	RS2333	RS2333	RS2333	RS2333	RS2333	RS5134	-	-	-	RS5134	RS5134	-	RS5134	RS5134
136	1.67619	0.867883	RS2333	RS2333	RS5134	RS5134	RS5134	RS5134	RS5134	RS5134	-	RS5134	RS5134	RS5134	RS5134	RS5134	RS5134	RS5134	RS5134	RS5134	RS5134	RS5134	RS2333	RS2333	RS2333	RS2333	RS5134	RS5134	RS2333	RS2333	RS2333	RS2333	RS2333	RS2333	RS2333	RS2333	RS2333	RS2333	RS2333	RS2333	RS2333	RS2333	RS2333	RS2333	RS2333	RS2333	RS2333	RS2333	RS2333
*logarithm of dauer formation in response to RS2333 and RS5134 pheromone
[truncated: 28 more columns]
